# Supplementary material for: Isolation of Monascus purpureus HC-5 and Optimization of Solid-State Fermentation for High-Yield Pigment Production
Source: Microorganisms. 2025 Dec 18;13(12):2874. doi: 10.3390/microorganisms13122874 (PMC12736185; doi:10.3390/microorganisms13122874)
Supplement: Supplementary file 1 [file microorganisms-13-02874-s001.zip]

Archive with 1 entries (1 files):
- microorganisms-3976106-supplementary.pptx
